# Supplementary material for: Artificial Intelligence-Based Methods for Precision Cardiovascular Medicine
Source: J Pers Med. 2023 Aug 16;13(8):1268. doi: 10.3390/jpm13081268 (PMC10455092; doi:10.3390/jpm13081268)
Supplement: Supplementary file 1 [file jpm-13-01268-s001.zip]

Archive with 2 entries (2 files):
- jpm-2187146-Supplementary File S1.pdf
- jpm-2187146-Supplementary File S1.xlsx
