# Supplementary material for: Artificial Intelligence-Based Methods for Precision Cardiovascular Medicine
Source: J Pers Med. 2023 Aug 16;13(8):1268. doi: 10.3390/jpm13081268 (PMC10455092; doi:10.3390/jpm13081268)
Supplement: Supplementary file 1 [file jpm-13-01268-s001.zip › jpm-2187146-Supplementary File S1.xlsx]

## Sheet: Form Responses 1
Timestamp	سؤال بدون عنوان

## Sheet: All
ID	First Author Name	Title	Posted date (Year only)	Publication type (preprint/Journal/Conference/Review/Survey)	Conference name	Journal name	Country	cardiovascolare disease branch(strok, cornary heart disease, hypertention…....etc)	CVD branch (Coronary heart disease, Strokes and TIAs, Peripheral arterial disease, Aortic disease)	Study purpose (prevention, diagnosis, prediction (prognosis), treatment discovery, treatment plan, stratification, survival analysis, dose prediction, early prediction, phynotyping, biomarkers identification, and other clinical purposes)	sourse of data	Number of Data modalities	Data Modalities(images, elecetronic health records, genetics, epigenetics, lifestyle data, environmental data, protieomics, transcroptomics, any multiomics data	Input: medical imaging(MRI, CTscan, PET, X-ray, fMRI..)	Input: EHR data	Input: Multi-Omics data	Input: Environmental and lifestyle data	Dataset (Public, private)	dataset name	linke when avaiblable	Dataset size (number of patients)	classical ML Or DL	AI-method (any classical MLsupervised algorithm, unsupervised alogrithm, or deep, reinforcement learning)	Evaluation metric	is code availabe?	Study aim (Write a one sentence)	Exclusion Reason	Comments
1	Shangyu Liu	Machine learning-based long-Term outcome prediction in patients undergoing percutaneous coronary intervention	2021	Journal	N/A	Cardiovasc Diagn Ther	China	coronary artery	Coronary heart disease	prediction (mortality prediction)	patient HER ( take care it is EHR but because of autocompletetion it is written HER	1	EHR	N/A	Demographic and physical characteristics, comorbid conditions, medication, laboratory biomarkers, and electrophysiological and echocardiographic results	N/A	N/A	Public	TRIPOD	http://dx.doi.org/10.21037/cdt-21-37	10724	ML	Support vector machine, Decision tree, Random forest, Gradient boosting, Neural network, and Logistic regression	AUC, sensitivity	N/A	The goal of this research was to create and evaluate several machine learning-based models for predicting five-year all-cause mortality in patients with coronary heart disease prior to PCI, as well as to find significant determinants of clinical outcomes in a large population.
2	Avard E.	Non-contrast Cine Cardiac Magnetic Resonance image radiomics features and machine learning algorithms for myocardial infarction detection	2022	Journal	N/A	Computers in Biology and Medicine	Iran	myocardial infarction (heart attacks)	Coronary heart disease	diagnosis (detecte myocardial infarction)	Medical image	1	imaging	Cradic MRI	NA	N/A	N/A	Public	Shahid Beheshti University of Medical Sciences	https://ars.els-cdn.com/content/image/1-s2.0-S0010482521009392-mmc1.pdf	72	ML	Support vector machine, Logistic Regression	AUC, Accuracy, Recall, Precision, F1 Score	N/A	to investigate the radiomic features and to develop a machine learning algorithm to differentiate MI and viable tissues/normal cases in the left ventricular myocardium on non-contrast Cine-CMR images.
3	Matthias Unterhuber	Proteomics-Enabled Deep Learning Machine Algorithms Can Enhance Prediction of Mortality	2021	Journal	N/A	Journal of the American College of Cardiology		cardiovascular risk factors in the LIFE-Heart		mortality prediction	cohort study of 1,998 individuals from the LIFE-Heart Study (derivation) 772 subjects from the PLIC cohort (external validation).												ML	AUC	N/A	his study compared proteomics-enabled machine-learning (ML) algorithms with classical and clinical risk prediction methods for all-cause mortality in cohorts of patients with cardiovascular risk factors in the LIFE-Heart Study,	No access for Full text		requsted
4	Papapostolou S.	Effect of Age on Clinical Outcomes in Elderly Patients (>80 Years) Undergoing Percutaneous Coronary Intervention: Insights From a Multi-Centre Australian PCI Registry	2021	Journal	N/A	Heart, Lung and Circulation	Australia	percutaneous coronary intervention (PCI)	Coronary heart disease		cohort study	1	EHR	NA	Demographic data, clinical data, and procedural characteristics	NA	N/A	Public			29012	ML	Regression (cox regression)	accuracy	N/A	The aim of this study was to evaluate the effect of age among an all-comers population undergoing PCI on both short- and long-term clinical outcomes.
5	Roni R.-G.	Disease evolution and risk-based disease trajectories in congestive heart failure patients	2022	Journal	N/A	Journal of Biomedical Informatics	Israel	Congestive Heart Failure (CHF)		prediction	The dataset contains all the health information documented in the hospital during each visit, including diagnoses, lab results, clinical data, and demographics	1	EHR	NA	demographics, lab results, vital signs, and diagnoses.	NA	NA	puplic		yes	10539				No	1) Employ CEA, an advanced clustering method to partition patients’ records into small clusters with identified risk levels based on rich lab data, during three consecutive visits 2) Find cluster similarities across three consecutive visits, and 3) Identify and describe meaningful disease evolution patterns spanning these three visit periods.	Review	https://pdf.sciencedirectassets.com/272371/1-s2.0-S1532046421X00159/1-s2.0-S1532046421002781/main.pdf?X-Amz-Security-Token=IQoJb3JpZ2luX2VjEKL%2F%2F%2F%2F%2F%2F%2F%2F%2F%2FwEaCXVzLWVhc3QtMSJGMEQCIEeTt9voNoYAjI%2F0i1dzJEDm2epDwxQZ%2BICIuu23iMKMAiBTsLrET%2FJtg1y4feFy35uvsXblpSs%2BAh%2FktjW9yRLX8iqDBAjr%2F%2F%2F%2F%2F%2F%2F%2F%2F%2F8BEAQaDDA1OTAwMzU0Njg2NSIMnQN9QqbvHFDtelSYKtcDYlxpakiixsN1XXMuaCAK2R…	requested
6	Josep Lupón	Circulating neprilysin hypothesis: A new opportunity for sacubitril/valsartan in patients with heart failure and preserved ejection fraction?	2021	Journal	N/A	PLOS ONE	Spain	heart failure and preserved ejection fraction		Prognosis	cohort study	1	EHR	NA	hpspialization , blood test	NA	NA	puplic			1428			Cox regression analyses,		We aimed to assess the prognostic value of sNEP in outpatients with HF and LVEF >57%, in comparison with patients with LVEF ≤57%.	NO AI USED IN THIS ARTICLE
7	Jin S.,	Prediction of major depressive disorder following beta-blocker therapy in patients with cardiovascular diseases	2020	Journal	N/A	Journal of Personalized Medicine	Korea	Major Depressive Disorder		prediction	Cohort study	1	EHR	N/A	sex, age, diagnosis, prescription, and procedure	NA	NA	puplic		Yes , https://www.mdpi.com/2075-4426/10/4/288/s1,	50397		L1 regularized logistic regression, random forest, and gradient boosting	AUC	NO	we aimed to develop a machine learning (ML) model predicting the onset of major depressive disorder (MDD).	PREDICATION OF DEPRESSION DISORDER
8	Firouzi F.	Blood speaks: Personalised medicine profiling for heart failure patients	2020	Journal	N/A	EBioMedicine	United States.	coronary artery bypass grafting (CABG) surgery.		prediction	large patient cohorts in randomised controlled trials (RCTs)										23		ML clustering analysis	Accuracy		a diagnostic strategy to predict the response of CABG surgery patients in terms of myocardial repair induced by bone marrow stem cells (BMSC)	this paper is Commentary not study
9	Lareyre F.	Using Digital Twins for Precision Medicine in Vascular Surgery	2020	Journal	N/A	Annals of Vascular Surgery	France	Vascular Surgery																			No access for Full text		requsted
10	Tokodi M.	Machine learning-based mortality prediction of patients undergoing cardiac resynchronization therapy: The SEMMELWEIS-CRT score	2020	Journal	N/A	Eur Heart	Hungary	NA		prediction	cohort	2	images , EHR	echocardiography	demographics, medical history, physical status and vitals, currently applied medical ther- apy, electrocardiogram, and lab test			puplic		NA	2282	ML and DL	logistic regression, ridge regression, support vector machines, k-nearest . neighbours classifier, gradient boosting classifier, random forest, condi- . tional inference random forest, and multi-layer perceptron.	AUC	N/A	to design and evaluate a ML-based risk stratification system to predict 1-, 2-, 3-, 4-, and 5-year mortality from pre-implant parameters of patients undergoing CRT implantation.	not predicting cardiovascular disease but predicting mortality after an interventional procedure
11	Broers E.R.	Usefulness of a Lifestyle Intervention in Patients With Cardiovascular Disease	2020	Journal	N/A	The American Journal of Cardiology	Netherlands & Spain	coronary artery disease (CAD) , heart failure(HF)	Coronary heart disease	diagnosis (classification)	EMR, Do CHANGE platform , Fitbit smartwatch for physical activity data , Beddit 3 sleep tracker for sleep efficiency data	2	EHR	N/A	Demographic data: age, gender, marital status, site of inclusion, anxiety, depression, Type D personality	N/A	sleep tracking, physical activity	Public	Do Cardiac Health Advanced New Generation Ecosystem 2	www.do-change.eu	557	ML	Regression ( Locally Weighted Error Sum of Squares (LOESS) )	mean ± SD	N/A	to (1) evaluate changes in objectively measured lifestyle- and health data derived from wearable devices and (2) examine which demographic, psychosocial, and clinical predictors are associated with improvement/deteri- oration of these measures.
12	Alimadadi A.	Machine learning-based classification and diagnosis of clinical cardiomyopathies	2020	Journal	N/A	Physiol Genomics.	United Kingdom	cardiomyopath	Coronary heart disease	diagnosis(classification ) Dilated cardiomyopathy (DCM) and ischemic cardiomyopathy (ICM))	Gene Expression Omnibus (GEO)	1	genetics	N/A	N/A	genetics (RNA-Seq)	N/A	Public	GEO	GSE116250, GSE57344, GSE71613, GSE120852, GSE46224, GSE48166 , and GSE108157 GSE57344 https://www.ncbi.nlm.nih.gov/geo/query/acc.cgi?acc=GSE57344 GSE71613 https://www.ncbi.nlm.nih.gov/geo/query/acc.cgi?acc=GSE71613 GSE120852 https://www.ncbi.nlm.nih.gov/geo/query/acc.cgi?acc=GSE120852 GSE46224 https://www.ncbi.nlm.nih.gov/geo/query/acc.cgi?acc=GSE46224 GSE48166 https://www.ncbi.nlm.nih.gov/geo/qu…	137	ML and DL	Support vector machine, , neuralnetworks, decision tree, elastic net, random forest	AUC, Accuracy,Specificity , Sensitivity , Precision and F1 score	N/A	to evaluated the ability to use the MLmodeling in diagnostic classifications of clinical cardiomyopathies
13	Zhao J., Zhang Y.	Detecting time-evolving phenotypic topics via tensor factorization on electronic health records: Cardiovascular disease case study	2019	Journal	N/A	Journal of Biomedical Informatics	United States	myocardial infarction (MI) rates	Coronary heart disease	phynotyping	cohort	1	EHR	N/A	phenotype codes, had ≥ 10 years of EHR data prior to the first diagnosis	N/A	N/A	Public	Vanderbilt University Medical Center (VUMC)	https://www.ncbi.nlm.nih.gov/pmc/articles/PMC6783385/bin/NIHMS1539122-supplement-1.docx	12380	ML	Tensor-Factorization (unsupervised learning)	Fleiss' Kappa score	N/A	to assess the benefits of an unsupervised approach that incorporates time to model diseases as dynamic processes in phenotype discovery.
14	Dogan M.V.	Blood-based biomarkers for predicting the risk for five-year incident coronary heart disease in the framingham heart study via machine learning	2018	Journal	N/A	genes	United States	coronary heart disease (CHD)	Coronary heart disease	prediction (disease prediction)	cohort	2	EHR, genetic	N/A	Demographics, clinical data , blood test	Genome-wide DNA methylation (DNAm) data	N/A	Public	dbGAP	https://dbgap.ncbi.nlm.nih.gov	1180	ML	Random Forest model (Supervised learning)	AUC , Specificity , Sensitivity	N/A	To assess the presence of CHD by genetic-epigenetic machine learning based framework.
15	Fan Z.	Nomogram model to predict cardiorenal syndrome type 1 in patients with acute heart failure	2018	Journal	N/A	Karger	China	acute heart failure	Coronary heart disease	prediction (Early detection)	cohort	1	EHR	N/A	age, gender, smoking status, personal history of coronary heart disease, hypertension, diabetes, hyperlipidemia, cerebrovascular disease, chronic kidney disease, and prior medications used. Laboratory variables included hemoglobin, white blood cells, platelet, albumin, fasting blood glucose, creatinine, brain natriuretic peptide (BNP), high-sensitivity C-reactive protein (Hs-CRP), uNGAL and uAGT	N/A	N/A	N/A	Department of Cardiovascular, Civil Aviation General Hospital	N/A	1365	ML	Logistic Regression	AUC	N/A	to develop and validate an individualized predictive nomogram for the risk of CRS1 in patients with AHF
16	Raj S.	A Personalized Arrhythmia Monitoring Platform	2018	Journal	N/A	Scientific Reports	India	Arrhythmia		diagnosis (Arrhythmia detection)	MIT-BIH arrhythmia database	1	EHR	N/A	ECG signals	N/A	N/A	N/A	MIT-BIH	N/A	48 records	ML	LSTSVM (least-square twin support vector machines)	Accuracy, Sensitivity (SE), error rate (ER) , F-score (Fs), positive predictivity (PP)	N/A	aims to develop a personalized arrhythmia monitoring platform allowing real-time detection of arrhythmias from the subject’s electrocardiogram (ECG) signal for point-of-care usage.
17	Zellweger M.J.	A new non-invasive diagnostic tool in coronary artery disease: artificial intelligence as an essential element of predictive, preventive, and personalized medicine	2018	Journal	N/A	EPMA Journal	United Kingdom	coronary artery disease (CAD)	Coronary heart disease	diagnosis (CAD detection)	cohort	2	EHR, imaging	coronary angiography	Demographics, clinical data , ECG, physical examination ( Patient height, weight, and blood pressure) , blood tests, CAD risk factors, and medication.	N/A	N/A	N/A	LURIC & BASEL	N/A	987	ML	Logistic regression,regression tree	AUC	N/A	This study aims to evaluate the diagnostic power of AI (memetic pattern-based algorithm (MPA)) in CAD and to expand its applicability to a broader patient population.
18	van Boven N.	Toward personalized risk assessment in patients with chronic heart failure: Detailed temporal patterns of NT-proBNP, troponin T, and CRP in the Bio-SHiFT study	2018	Journal	N/A	American Heart Journal	Netherlands	chronic heart failure (CHF)	Coronary heart disease	Risk assessment (patient with CHF)	cohort	2	EHR, imaging	echocardiography	Demographics, clinical data , blood test , ECG	N/A	N/A	N/A	Bio-SHiFT	N/A	400	ML	Regression (cox regression)	AUC, Slop	N/A	to provide a basis for improved, personalized risk assessment in patients with CHF.
19	Monlezun D.J.	Machine Learning-Augmented Propensity Score-Adjusted Multilevel Mixed Effects Panel Analysis of Hands-On Cooking and Nutrition Education versus Traditional Curriculum for Medical Students as Preventive Cardiology: Multisite Cohort Study of 3,248 Trainees over 5 Years	2018	Journal	N/A	BioMed Research International	United States	CVD in general		prevention	cohort , surveys							N/A			3,248 unique medical trainees		supervised learning	accuracy, root relative squared error (RRSE), root mean squared error (RMSE) ,		etermining if hands-on cooking and nutrition education versus traditional education for medical students can have inferred causality to improve student competencies and attitudes about providing patients with nutrition education along with students’ own diet and if such a program could be scalable.	Review	It is about nutrition education
20	Bruse J.L.	Detecting Clinically Meaningful Shape Clusters in Medical Image Data: Metrics Analysis for Hierarchical Clustering Applied to Healthy and Pathological Aortic Arches	2017	Journal	N/A	Transactions on Biomedical Engineering	United Kingdom	aortic arch anatomical, congenital heart disease,	Coronary heart disease	diagnosis ( detection)	cohort	1	imaging	CMR	N/A	N/A	N/A	N/A	GOSH	N/A	60	ML	clustering ( Hierarchical clustering)	F1-scores, Matthew’s Correlation Coefficient (MCC)	N/A	In this study, we aimed to investigate whether and how hierarchical clustering can be used to automatically divide a bulk of unlabelled clinically acquired cardiovascular magnetic resonance (CMR)image data into clusters and subgroups that could be of clinical relevance.
21	Frolov A.V.	Risk stratification personalised model for prediction of life-threatening ventricular tachyarrhythmias in patients with chronic heart failure	2017	Journal	N/A	Kardiologia Polska	Belarus	ventricular tachyarrhythmias		Risk stratification	physical investigation including echocardiography (ECHO), Holter monitoring , six-minute walk test, seven-minute 12-lead ECG (5 min of at rest and 2 min of at moderate-intensity physical activity with 25 Watt level).	2	EHR, imaging	echocardiography	Demographics, clinical data , blood test , ECG	N/A	N/A	N/A	NYHA	N/A	240	ML	Logistic regression	Sensitivity , Specificity , F Score	N/A	to develop a mathematical model of individualised risk stratification of life-threatening VTA in patients with CHF using a combination of myocardial electrical instability markers.
22	Nezhad M.Z.	SAFS: A deep feature selection approach for precision medicine	2017	Conference	IEEE International Conference on Bioinformatics and Biomedicine (BIBM)	N/A	United States of America	hypertension (HTN)		prediction (amount of LVMI) / prediction (Risk Factors Affecting LVMI)	subgroup of African-Americans with hypertension and poor blood pressure control	2	EHR , imaging	Cardiovascular Magnetic Resonance (CMR)	N/A	demographic characteristics, previous medical history, patient medical condition, laboratory test results, and CMR results to evaluate for LVMI	N/A	N/A	N/A	N/A	91	DL	Convolutional Neural Network (CNN), Stacked Auto-Encoders, Deep Boltzmann Machines,	Mean Square Error (MSE)	N/A	to identify and prioritize personalized features to control and predict the amount of LVMI toward decreasing the risk of heart disease.
23	Krittanawong C.	Future physicians in the era of precision cardiovascular medicine	2017		N/A	American heart association	United States	CVD in general		paper talk the Implementation of precision medicine in the practice of cardiovascular medicine. Is it review??																	Review
24	Mahajan S.M.	A validated risk model for 30-day readmission for heart failure	2017	Journal	N/A	Precision Healthcare through Informatics	United States	heart failure	Coronary heart disease	prediction (heart failure disease)	derivation and validation cohorts,	1	EHR	N/A	Demographics, clinical data , Psychosocial Data	N/A	N/A	puplic	VistA	N/A	1210	ML	Logistic regression	AUC	International Classification of Diseases version 9 – Clinical Modification (ICD-9-CM) codes	to develop a model with the incremental inclusion of each domain which would have a better prediction for the 30-day readmission rate than domain-specific models under sensitivity analysis.
25	Sengupta P.P.	Cognitive Machine-Learning Algorithm for Cardiac Imaging; A Pilot Study for Differentiating Constrictive Pericarditis from Restrictive Cardiomyopathy	2016	Journal	N/A	Circ Cardiovasc Imaging	United States	constrictive Pericarditis (CP) , Restrictive Cardiomyopathy(RCM)		diagnosis (Classification) patients with known constrictive pericarditis (CP) and restrictive cardiomyopathy (RCM).	cohort	1	imaging	echocardiography	N/A	N/A	N/A	puplic	STE	https://www.ncbi.nlm.nih.gov/pmc/articles/PMC5321667/bin/NIHMS785779-supplement-Supplemental_Material.pdf	94	ML	Support vector machine, Random Forest model	AUC, Accuracy		to test the feasibility and effectiveness of using an associative memory-based machine-learning approach for differentiating the disparate patterns of cardiac tissue motion abnormalities.
26	Rosier A., Mabo P.	Personalized and automated remote monitoring of atrial fibrillation	2016	Journal	N/A	European Society of Cardiology	France	atrial fibrillation		prediction (classification of alerts atrial fibrillation (AF) )	cardiology department of Rennes University Hospital	1	EHR	N/A	Demographics, medical reports, including clinical reports, radiology reports, CIED implantation reports, and aboratory test results	N/A	N/A	N/A	cardiology department of Rennes University Hospital	N/A	60	ML	natural language-processing algorithms (NLP) abstract the patient health record to a digital version,	mean ± SD	NO	to design a prototype mechanism for atrial fibrillation (AF) alerts (which represent the most frequent no- tifications in remote monitoring of CIEDs and are expected to low- er patient morbidity), and to evaluate the efficacy and safety of this prototype		It is about pilot system to classify alerts
27	Alexey P.Z.	Computer modeling of stress-strain state of the intact portion of the coronary artery with circular irregular stenosis	2015	Conference	IEEE Region 8 International Conference on Computational Technologies in Electrical and Electronics Engineering, SIBIRCON	N/A	Russia	coronary artery																		The aim of the present work was to study the stress-strain state of the intact portion of the coronary artery with uniform circular stenosis.	Nothing about AI		requsted
28	Arena,	Applying precision medicine to healthy living for the prevention and treatment of cardiovascular disease	2018	Journal	N/A	Current Problems in Cardiology	United States	CVD in general		Prevention and Treatment																highlight the importance of HLM directed toward the prevention and treatment of chronic diseases in the context of precision medicine.	Review
29	Laina, Ageliki and Gatsiou,	RNA therapeutics in cardiovascular precision medicine	2018	Journal	N/A	Frontiers in physiology	Switzerland	CVD in general		treatemnt																summarize the clinical trials of RNA-targeting therapies in cardiovascular disease and critically discuss the advances, the outcomes, the limitations and the future directions of RNA therapeutics in precision transcriptomic medicine.	Review
30	Dogan, Meeshanthini V	A Next-Generation Artificial Intelligence-Based Integrated Genetic-Epigenetic Prediction of 5-Year Risk for Coronary Heart Disease	2018	Journal	N/A	American Heart Association	United States	Coronary Heart Disease		predication										yes	1180		unsprevised learning	senstivity		to developed a Precision Medicine tool capable of predicting 5-year risk, that can also guide personalized prevention interventions and monitor changes in risk over time.	Review	No full access to view
31	Dunkenberger.	Modeling the cardiovascular toxicities of anticancer therapies in the era of precision medicine	2021	Book (Recent Advances in iPSC Technology)	N/A	N/A	United States																				Review		requsted
32	Perry, Tatiana R	Modeling Precision Cardio-Oncology: Using Human-Induced Pluripotent Stem Cells for Risk Stratification and Prevention	2021	Review			United States																				Review
33	Bertsimas D	Personalized treatment for coronary artery disease patients: a machine learning approach.	2020	Journal	N/A	Health Care Management Science	United States	Coronary Artery Disease (CAD)	Coronary heart disease	prediction (Early detection)	EMR	1	EHR	N/A	Demographics, clinical characteristics, medical therapy	N/A	N/A				21460	ML	Logistic regression, Random Forest , Boosted Trees , CART , and Optimal Classification Trees	AUC	NO	We develop binary classifiers to detect whether a patient will experience an adverse event due to CAD within a 10-year time frame.		just check the name of the data set b/c its not free article	requsted
34	Smole T	A machine learning-based risk stratification model for ventricular tachycardia and heart failure in hypertrophic cardiomyopathy.	2021	Journal	N/A	Computers in Biology and Medicine	Slovenia	ventricular tachycardia, heart failure in hypertrophic cardiomyopathy		Risk stratification	Medical records from Careggi University Hospital, University of Florence, Italy	3	EHR, imaging , genetic	echocardiography, Cardiovascular Magnetic Resonance (CMR)	Demographics, physical, and clinical characteristics	genetic data based on next generation sequencing (NGS)	N/A	Private	Share Registry	N/A	2302	ML and DL	Support vector machine, Random forests, Gradient boosting (XGBoost), Neural network	AUC, Sensitivity , Specificity , F Score	NO	The aim was to develop a novel machine learning risk stratification tool for the prediction of 5-year risk in hypertrophic cardiomyopathy (HCM).
35	Gomes B	Machine learning-based risk prediction of intrahospital clinical outcomes in patients undergoing TAVI.	2021	Journal	N/A	Clinical Research in Cardiology	Germany	TAVI (transcatheter aortic valve replacement)	Aortic disease	prediction (mortality, stroke, major vascular complications)	cohort	2	EHR, imaging examinations, electrocardiogram fndings, echocardiograms, and CT scan reports,	CT Scan	Demographic and comorbidities, laboratory	N/A	N/A	Public		N/A	451	ML and DL	Support vector machine, Random forests, Neural network	AUC	“https://github.com/AIforTAVI/OutcomesTA VIwithML	This study aims to predict different intrahospital clinical outcomes in patients undergoing TAVI using a machine learning-based approach.		just check the name of the data set b/c its not free article	requesetd
36	Liu H	Precision Cohort Finding with Outcome-Driven Similarity Analytics: A Case Study of Patients with Atrial Fibrillation.	2017	Book	N/A	N/A	China.	atrial fibrillation	Strokes and TIAs	prediction (ischemic stroke (IS))		1	EHR	N/A	demographic data , clinical records,	N/A	N/A				18000	ML	clustering ( Hierarchical clustering)	Precision, Recall , F1	No	to demonstrate how an outcome-driven similarity analytics method can be utilized to address CVD
37	Tokodi M	Interpatient Similarities in Cardiac Function: A Platform for Personalized Cardiovascular Medicine.	2020	Journal	N/A	JACC: Cardiovascular Imaging	United States	major adverse cardiac event (MACE) (defined as myocardial infarction, acute coronary syndrome, acute decompensated heart failure, cardiac arrest, or arrhythmia)	All four types ??	prediction (Longitudinal Cohort)	cohort	2	EHR , imaging	echocardiography	demographic data , clinical outcomes	N/A	N/A	Public	Ayasdi Workbench v7.4	https://www.ncbi.nlm.nih.gov/pmc/articles/PMC7556337/bin/NIHMS1633969-supplement-Suppl_Material.docx	866	ML	clustering ( Hierarchical clustering), Random forests	correlation, median risk score	No	subsequently investigated the prog- nostic value of the topological network and explored whether the longitudinal course of disease observed could be tracked along the topological map to assess the risks of cardiac events in an index patient.
38	Banerjee A	A completely automated pipeline for 3D reconstruction of human heart from 2D cine magnetic resonance slices.	2021	Journal	N/A	Philos Trans A Math Phys Eng Sci.	United Kingdom	cardiovascular diseases		diagnosis ( detection)	cohort study, at Washington University in St. Louis	1	imaging	MRI, electrocardiographic imaging (ECGI)	N/A	N/A	N/A	Private	ECGI	N/A	20 healthy subject dataset	DL	Convolutional network- fully convolutional network (FCN)	Accuracy	No	This paper presents a fully automated pipeline to generate patient-specific 3D biventricular heart models from cine magnetic resonance (MR) slices, and to develop such a pipeline and to demonstrate that the meshes can be used in patient-specific modelling and simulation, which requires that the right ventricle (RV) and left ventricle (LV) are correctly defined from endocardium to epicardium.
39	Hoogeveen RM	Improved cardiovascular risk prediction using targeted plasma proteomics in primary prevention.	2020	Journal	N/A	European Heart Journal	Amsterdam	cardiovascular (CV) risk		prediction ( risk of CV disease)	cohort ,European Prospective Investigation (EPIC)-Norfolk population	2	EHR, genetic	N/A	clinical, pathological, familial, and pharmacological history and lifestyle habits	proteomics	N/A	N/A	ENCORE	N/A	25 633	ML	Gradient boosting classifier, tree-based ensemble	AUC	No	In a primary prevention setting, a proteome-based model outperforms a model comprising clinical risk factors in predicting the risk of CV events.
40	Vignoli A	NMR-based metabolomics identifies patients at high risk of death within two years after acute myocardial infarction in the AMI-Florence II cohort.	2019	Journal	N/A	BMC Medicine	Italy	acute myocardial infarction	Coronary heart disease	Risk stratification	cohort	1	EHR	N/A	Demographic and clinical characteristics	N/A	N/A	Public	NMR	http://www.ebi.ac.uk/metabolights	978	ML	Logistic regression (multivariate regression), Random forests	Accuracy, sensitivity, and specificit , AUC	No	To evaluate the impact of the metabolomic fingerprint on the occurrence of cardiovascular death in acute myocardial infraction patients after percutaneous coronary intervention.
41	Dong OM	Cost-Effectiveness of Multigene Pharmacogenetic Testing in Patients With Acute Coronary Syndrome After Percutaneous Coronary Intervention.	2020	Journal	N/A	ECONOMIC EVALUATION	United States	Acute Coronary Syndrome			cohort	N/A	N/A	N/A	N/A	event probabilities, cost, and health utilities	N/A	Public		https://doi.org/10.1016/j.jval.2019.08.002	300 000		suprevised learning (A hybrid decision tree/Markov model)	sensitivity	No	To conduct a cost- effectiveness analysis to investigate the cost and potential health benefits associated with providing a multigene test for Medicare patients post-PCI for ACS.	not relevent
42	Farrell M	Non-pulmonary vein mediated atrial fibrillation: A novel sub-phenotype.	2017	Journal	N/A	PLOS	United States.	atrial fibrillation	arrhythmias	phynotyping	cohort	1	EHR	N/A	Characteristics of subjects with AF recurrence undergoing repeat ablation.	N/A	N/A	Public	REDCap	de.tlibrednav@lleb.atreboR;	987	ML	Logistic regression (Univariate and multivariable binary logistic regression)	sensitivity	No	The aim of this study is to identify the clinical characteristics of subjects with non-PV mediated AF and those who underwent PVI-only treatment. It also identifies a comparison group of patients enriched for PV-mediated AF who had long-term freedom from recurrence of AF following repeat ablation.
43	Liu S.,	Machine learning-based long-Term outcome prediction in patients undergoing percutaneous coronary intervention	2021	Journal	N/A	Cardiovascular Diagnosis and Therapy.	China	coronary artery disease		prediction	cohort	N/A	EHR	N/A	demographic and physical characteristics, comorbid conditions, medication, laboratory biomarkers, and electrophysiological and echocardiographic results	N/A	N/A	N/A		N/A	10724		support vector machine, decision tree, random forest, gradient boosting decision tree, neural network, and logistic regression)	AUC, sensitivity		(I) develop and validate different ML-based models to predict five-year all-cause mortality in patients with coronary heart disease prior to PCI and (II) identify the important predictors for clinical outcomes in a large population	Duplicate of the 1st paper
F	Julia R	Sudden cardiac death and pump failure death prediction in chronic heart failure by combining ECG and clinical markers in an integrated risk model	2017	Journal	N/A	PLoS One	United Kingdom	Sudden cardiac death (SCD) , pump failure death (PFD) are common endpoints in chronic heart failure (CHF) patients	Coronary heart disease	Risk stratification		1	EHR	N/A	Clinical variables, ECG variables	N/A	N/A	Public	MUSIC	https://www.ncbi.nlm.nih.gov/pmc/articles/PMC5636125/bin/pone.0186152.s008.xlsx	597	ML	Regression (cox regression)	AUC	No	The aim is to integrate clinical variables with ECG markers assessing ANS imbalances and cardiac electrophysiological abnormalities should improve both SCD and PFD risk stratification, thus providing a tool to better discriminate between the two risks.
B	Bettina B.	Subacute and Chronic Left Ventricular Myocardial Scar: Accuracy of Texture Analysis on Nonenhanced Cine MR Images	2017	Journal	N/A	Radiology	Switzerland	subacute and chronic myocardial infarction (MI)		diagnosis ( detection)		1	imaging	MR (noncontrast material–enhanced cine cardiac magnetic resonance (MR) images.)	N/A	N/A	N/A	N/A	N/A	N/A	120	ML	logistic regression	AUC, Specificity , Sensitivity		To test whether texture analysis (TA) allows for the diagnosis of subacute and chronic myocardial infarction (MI) on noncontrast material–enhanced cine cardiac magnetic resonance (MR) images.
		Multimodal transfer learning-based approaches for retinal vascular segmentation																										Exclude Single data modality

## Sheet: Included 
ID	First Author Name	Title	Posted date (Year only)	Publication type (preprint/Journal/Conference/Review/Survey)	Conference name	Journal name	Country	cardiovascolare disease eg. strok, cornary heart disease, hypertention…....etc	CVD branch (Coronary heart disease, Strokes and TIAs, Peripheral arterial disease, Aortic disease)	Study purpose (prevention, diagnosis, prediction (prognosis), treatment discovery, treatment plan, stratification, survival analysis, dose prediction, early prediction, phynotyping, biomarkers identification, and other clinical purposes)	Number of Data modalities	Data Modalities(images, elecetronic health records, genetics, epigenetics, lifestyle data, environmental data, protieomics, transcroptomics, any multiomics data	Input: medical imaging(MRI, CTscan, PET, X-ray, fMRI..)	Input: EHR data	Input: Multi-Omics data	Input: Environmental and lifestyle data	Dataset (Public, private)	dataset name	linke when avaiblable	Dataset size (number of patients)	classical ML Or DL	AI-method (any classical MLsupervised algorithm, unsupervised alogrithm, or deep, reinforcement learning)	Evaluation metric	is code availabe?	Study aim (Write a one sentence)	Exclusion Reason	Comments
1	Shangyu Liu	Machine learning-based long-Term outcome prediction in patients undergoing percutaneous coronary intervention	2021	Journal	N/A	Cardiovasc Diagn Ther	China	coronary artery	Coronary heart disease	prediction (mortality prediction)	1	EHR	N/A	Demographic and physical characteristics, comorbid conditions, medication, laboratory biomarkers, and electrophysiological and echocardiographic results	N/A	N/A	Public	TRIPOD	http://dx.doi.org/10.21037/cdt-21-37	10724	ML and DL	Support vector machine, Decision tree, Random forest, Gradient boosting, Neural network, and Logistic regression	AUC, sensitivity	N/A	The goal of this research was to create and evaluate several machine learning-based models for predicting five-year all-cause mortality in patients with coronary heart disease prior to PCI, as well as to find significant determinants of clinical outcomes in a large population.
2	Avard E.	Non-contrast Cine Cardiac Magnetic Resonance image radiomics features and machine learning algorithms for myocardial infarction detection	2022	Journal	N/A	Computers in Biology and Medicine	Iran	myocardial infarction (heart attacks)	Coronary heart disease	prediction (disease prediction)	1	imaging	Cradic MRI	NA	N/A	N/A	Public	Shahid Beheshti University of Medical Sciences	https://ars.els-cdn.com/content/image/1-s2.0-S0010482521009392-mmc1.pdf	72	ML	Support vector machine, Logistic Regression	AUC	N/A	to investigate the radiomic features and to develop a machine learning algorithm to differentiate MI and viable tissues/normal cases in the left ventricular myocardium on non-contrast Cine-CMR images.
3	Papapostolou S.	Effect of Age on Clinical Outcomes in Elderly Patients (>80 Years) Undergoing Percutaneous Coronary Intervention: Insights From a Multi-Centre Australian PCI Registry	2021	Journal	N/A	Heart, Lung and Circulation	Australia	coronary artery disease (CAD)	Coronary heart disease	prediction (mortality prediction)	1	EHR	NA	Demographic data, clinical data, and procedural characteristics	NA	N/A	Public	N/A	N/A	29012	ML	Regression (cox regression)	accuracy	N/A	The aim of this study was to evaluate the effect of age among an all-comers population undergoing PCI on both short- and long-term clinical outcomes.
4	Broers E.R.	Usefulness of a Lifestyle Intervention in Patients With Cardiovascular Disease	2020	Journal	N/A	The American Journal of Cardiology	Netherlands & Spain	Coronary artery disease (CAD) , heart failure(HF)	Coronary heart disease, Heart Failure	Prediction ( complication )	2	EHR	N/A	Demographic data: age, gender, marital status, site of inclusion, anxiety, depression, Type D personality	N/A	sleep tracking, physical activity	Public	Do Cardiac Health Advanced New Generation Ecosystem 2	www.do-change.eu	557	ML	Regression ( Locally Weighted Error Sum of Squares (LOESS) )	mean ± SD	N/A	to (1) evaluate changes in objectively measured lifestyle- and health data derived from wearable devices and (2) examine which demographic, psychosocial, and clinical predictors are associated with improvement/deteri- oration of these measures.
5	Alimadadi A.	Machine learning-based classification and diagnosis of clinical cardiomyopathies	2020	Journal	N/A	Physiol Genomics.	United Kingdom	cardiomyopath	Cardiomyopathy	diagnosis(classification ) Dilated cardiomyopathy (DCM) and ischemic cardiomyopathy (ICM))	1	genetics	N/A	N/A	genetics (RNA-Seq)	N/A	Public	GEO	GSE116250, GSE57344, GSE71613, GSE120852, GSE46224, GSE48166 , and GSE108157 GSE57344 https://www.ncbi.nlm.nih.gov/geo/query/acc.cgi?acc=GSE57344 GSE71613 https://www.ncbi.nlm.nih.gov/geo/query/acc.cgi?acc=GSE71613 GSE120852 https://www.ncbi.nlm.nih.gov/geo/query/acc.cgi?acc=GSE120852 GSE46224 https://www.ncbi.nlm.nih.gov/geo/query/acc.cgi?acc=GSE46224 GSE48166 https://www.ncbi.nlm.nih.gov/geo/qu…	137	ML and DL	Support vector machine, , neuralnetworks, decision tree, elastic net, random forest	AUC, Accuracy,Specificity , Sensitivity , Precision and F1 score	N/A	to evaluated the ability to use the MLmodeling in diagnostic classifications of clinical cardiomyopathies
6	Zhao J., Zhang Y.	Detecting time-evolving phenotypic topics via tensor factorization on electronic health records: Cardiovascular disease case study	2019	Journal	N/A	Journal of Biomedical Informatics	United States	myocardial infarction (MI) rates	Coronary heart disease	phynotyping	1	EHR	N/A	phenotype codes, had ≥ 10 years of EHR data prior to the first diagnosis	N/A	N/A	Public	Vanderbilt University Medical Center (VUMC)	https://www.ncbi.nlm.nih.gov/pmc/articles/PMC6783385/bin/NIHMS1539122-supplement-1.docx	12380	ML	Tensor-Factorization (unsupervised learning)	correlation, median risk score	N/A	to assess the benefits of an unsupervised approach that incorporates time to model diseases as dynamic processes in phenotype discovery.
7	Dogan M.V.	Blood-based biomarkers for predicting the risk for five-year incident coronary heart disease in the framingham heart study via machine learning	2018	Journal	N/A	genes	United States	Coronary heart disease (CHD)	Coronary heart disease	prediction (disease prediction)	2	EHR, genetic	N/A	Demographics, clinical data , blood test	Genome-wide DNA methylation (DNAm) data	N/A	Public	dbGAP	https://dbgap.ncbi.nlm.nih.gov	1180	ML	Random Forest model (Supervised learning)	AUC , Specificity , Sensitivity	N/A	To assess the presence of CHD by genetic-epigenetic machine learning based framework.
8	Fan Z.	Nomogram model to predict cardiorenal syndrome type 1 in patients with acute heart failure	2018	Journal	N/A	Karger	China	Acute heart failure	Heart Failure	prediction (Early detection)	1	EHR	N/A	age, gender, smoking status, personal history of coronary heart disease, hypertension, diabetes, hyperlipidemia, cerebrovascular disease, chronic kidney disease, and prior medications used. Laboratory variables included hemoglobin, white blood cells, platelet, albumin, fasting blood glucose, creatinine, brain natriuretic peptide (BNP), high-sensitivity C-reactive protein (Hs-CRP), uNGAL and uAGT	N/A	N/A	N/A	Department of Cardiovascular, Civil Aviation General Hospital	N/A	1365	ML	Logistic Regression	AUC	N/A	to develop and validate an individualized predictive nomogram for the risk of CRS1 in patients with AHF
9	Raj S.	A Personalized Arrhythmia Monitoring Platform	2018	Journal	N/A	Scientific Reports	India	Arrhythmia	Arrhythmia	Prediction ( early detection )	1	EHR	N/A	ECG signals	N/A	N/A	N/A	MIT-BIH	N/A	48	ML	Support vector machine,	Accuracy, Sensitivity (SE), error rate (ER) , F-score (Fs), positive predictivity (PP)	N/A	aims to develop a personalized arrhythmia monitoring platform allowing real-time detection of arrhythmias from the subject’s electrocardiogram (ECG) signal for point-of-care usage.
10	Zellweger M.J.	A new non-invasive diagnostic tool in coronary artery disease: artificial intelligence as an essential element of predictive, preventive, and personalized medicine	2018	Journal	N/A	EPMA Journal	United Kingdom	coronary artery disease (CAD)	Coronary heart disease	diagnosis (CAD detection)	2	EHR, imaging	coronary angiography	Demographics, clinical data , ECG, physical examination ( Patient height, weight, and blood pressure) , blood tests, CAD risk factors, and medication.	N/A	N/A	N/A	LURIC & BASEL	N/A	987	ML	Logistic regression,regression tree	AUC	N/A	This study aims to evaluate the diagnostic power of AI (memetic pattern-based algorithm (MPA)) in CAD and to expand its applicability to a broader patient population.
11	van Boven N.	Toward personalized risk assessment in patients with chronic heart failure: Detailed temporal patterns of NT-proBNP, troponin T, and CRP in the Bio-SHiFT study	2018	Journal	N/A	American Heart Journal	Netherlands	chronic heart failure (CHF)	Heart Failure	Prediction (complication )	2	EHR, imaging	echocardiography	Demographics, clinical data , blood test , ECG	N/A	N/A	N/A	Bio-SHiFT	N/A	400	ML	Regression (cox regression)	AUC, Slop	N/A	to provide a basis for improved, personalized risk assessment in patients with CHF.
12	Bruse J.L.	Detecting Clinically Meaningful Shape Clusters in Medical Image Data: Metrics Analysis for Hierarchical Clustering Applied to Healthy and Pathological Aortic Arches	2017	Journal	N/A	Transactions on Biomedical Engineering	United Kingdom	aortic arch anatomical, congenital heart disease,	Aortic disease	diagnosis ( detection)	1	imaging	CMR	N/A	N/A	N/A	N/A	GOSH	N/A	60	ML	clustering ( Hierarchical clustering)	F1-scores, Specificity , Sensitivity , Precision, Recall	N/A	In this study, we aimed to investigate whether and how hierarchical clustering can be used to automatically divide a bulk of unlabelled clinically acquired cardiovascular magnetic resonance (CMR)image data into clusters and subgroups that could be of clinical relevance.
13	Frolov A.V.	Risk stratification personalised model for prediction of life-threatening ventricular tachyarrhythmias in patients with chronic heart failure	2017	Journal	N/A	Kardiologia Polska	Belarus	ventricular tachyarrhythmias	Arrhythmia	Risk stratification	2	EHR, imaging	echocardiography	Demographics, clinical data , blood test , ECG	N/A	N/A	N/A	NYHA	N/A	240	ML	Logistic regression	Sensitivity , Specificity , F Score	N/A	to develop a mathematical model of individualised risk stratification of life-threatening VTA in patients with CHF using a combination of myocardial electrical instability markers.
14	Nezhad M.Z.	SAFS: A deep feature selection approach for precision medicine	2017	Conference	IEEE International Conference on Bioinformatics and Biomedicine (BIBM)	N/A	United States of America	Hypertension (HTN)	Hypertension	Prediction (complication )	2	EHR , imaging	Cardiovascular Magnetic Resonance (CMR)	demographic characteristics, previous medical history, patient medical condition, laboratory test results, and CMR results to evaluate for LVMI	N/A	N/A	N/A	N/A	N/A	91	DL	Convolutional Neural Network (CNN), Stacked Auto-Encoders, Deep Boltzmann Machines,	Mean Square Error (MSE)	N/A	to identify and prioritize personalized features to control and predict the amount of LVMI toward decreasing the risk of heart disease.
15	Mahajan S.M.	A validated risk model for 30-day readmission for heart failure	2017	Journal	N/A	Precision Healthcare through Informatics	United States	heart failure	Heart Failure	prediction (heart failure disease)	1	EHR	N/A	Demographics, clinical data , Psychosocial Data	N/A	N/A	puplic	VistA	https://www.nature.com/articles/s41597-022-01324-3#Sec12	1210	ML	Logistic regression	AUC	International Classification of Diseases version 9 – Clinical Modification (ICD-9-CM) codes	to develop a model with the incremental inclusion of each domain which would have a better prediction for the 30-day readmission rate than domain-specific models under sensitivity analysis.
16	Sengupta P.P.	Cognitive Machine-Learning Algorithm for Cardiac Imaging; A Pilot Study for Differentiating Constrictive Pericarditis from Restrictive Cardiomyopathy	2016	Journal	N/A	Circ Cardiovasc Imaging	United States	constrictive Pericarditis (CP) , Restrictive Cardiomyopathy(RCM)	Cardiomyopathy	diagnosis (Classification) patients with known constrictive pericarditis (CP) and restrictive cardiomyopathy (RCM).	2	imaging	echocardiography	Clinical variables	N/A	N/A	puplic	STE	https://www.ncbi.nlm.nih.gov/pmc/articles/PMC5321667/bin/NIHMS785779-supplement-Supplemental_Material.pdf	94	ML	Support vector machine, Random Forest model	AUC, Accuracy	N/A	to test the feasibility and effectiveness of using an associative memory-based machine-learning approach for differentiating the disparate patterns of cardiac tissue motion abnormalities.
17	Rosier A., Mabo P.	Personalized and automated remote monitoring of atrial fibrillation	2016	Journal	N/A	European Society of Cardiology	France	atrial fibrillation	Arrhythmia	phynotyping	1	EHR	N/A	Demographics, medical reports, including clinical reports, radiology reports, CIED implantation reports, and aboratory test results	N/A	N/A	N/A	cardiology department of Rennes University Hospital	N/A	60	ML	natural language-processing algorithms (NLP) , knowledge-based algorithm	mean ± SD	NO	to design a prototype mechanism for atrial fibrillation (AF) alerts (which represent the most frequent no- tifications in remote monitoring of CIEDs and are expected to low- er patient morbidity), and to evaluate the efficacy and safety of this prototype
18	Bertsimas D	Personalized treatment for coronary artery disease patients: a machine learning approach.	2020	Journal	N/A	Health Care Management Science	United States	Coronary Artery Disease (CAD)	Coronary heart disease	Prediction ( dose prediction)	1	EHR	N/A	Demographics, clinical characteristics, medical therapy	N/A	N/A	N/A	N/A	N/A	21460	ML	Logistic regression, Random Forest , Boosted Trees , CART , and Optimal Classification Trees	AUC	NO	develop binary classifiers to detect whether a patient will experience an adverse event due to CAD within a 10-year time frame.			requsted
19	Smole T	A machine learning-based risk stratification model for ventricular tachycardia and heart failure in hypertrophic cardiomyopathy.	2021	Journal	N/A	Computers in Biology and Medicine	Slovenia	ventricular tachycardia, heart failure in hypertrophic cardiomyopathy	Cardiomyopathy , Heart Failure , Arrhythmia	Risk stratification	3	EHR, imaging , genetic	echocardiography, Cardiovascular Magnetic Resonance (CMR)	Demographics, physical, and clinical characteristics	genetic data based on next generation sequencing (NGS)	N/A	Private	Share Registry	N/A	2302	ML and DL	Support vector machine, Random forests, Gradient boosting (XGBoost), Neural network	AUC, Sensitivity , Specificity , F Score	NO	The aim was to develop a novel machine learning risk stratification tool for the prediction of 5-year risk in hypertrophic cardiomyopathy (HCM).
20	Gomes B	Machine learning-based risk prediction of intrahospital clinical outcomes in patients undergoing TAVI.	2021	Journal	N/A	Clinical Research in Cardiology	Germany	Aortic disease	Aortic disease	prediction (mortality, stroke, major vascular complications)	2	EHR, imaging examinations, electrocardiogram fndings, echocardiograms, and CT scan reports,	CT Scan	Demographic and comorbidities, laboratory	N/A	N/A	Public	N/A	N/A	451	ML and DL	Support vector machine, Random forests, Neural network	AUC	“https://github.com/AIforTAVI/OutcomesTA VIwithML	This study aims to predict different intrahospital clinical outcomes in patients undergoing TAVI using a machine learning-based approach.			requesetd
21	Liu H	Precision Cohort Finding with Outcome-Driven Similarity Analytics: A Case Study of Patients with Atrial Fibrillation.	2017	Book	N/A	N/A	China.	atrial fibrillation	Arrhythmia	Risk stratification	1	EHR	N/A	demographic data , clinical records,	N/A	N/A	N/A	N/A	N/A	18000	ML	clustering ( Hierarchical clustering)	Precision, Recall , F1	No	to demonstrate how an outcome-driven similarity analytics method can be utilized to address CVD
22	Tokodi M	Interpatient Similarities in Cardiac Function: A Platform for Personalized Cardiovascular Medicine.	2020	Journal	N/A	JACC: Cardiovascular Imaging	United States	major adverse cardiac event (MACE) (defined as myocardial infarction, acute coronary syndrome, acute decompensated heart failure, cardiac arrest, or arrhythmia)	Arrhythmia, Coronary heart disease, Aortic disease, Heart Failure , Cardiomyopathy	phynotyping	2	EHR , imaging	echocardiography	demographic data , clinical outcomes	N/A	N/A	Public	Ayasdi Workbench v7.4	https://www.ncbi.nlm.nih.gov/pmc/articles/PMC7556337/bin/NIHMS1633969-supplement-Suppl_Material.docx	866	ML	clustering ( Hierarchical clustering), Random forests	correlation, median risk score	No	subsequently investigated the prog- nostic value of the topological network and explored whether the longitudinal course of disease observed could be tracked along the topological map to assess the risks of cardiac events in an index patient.
23	Banerjee A	A completely automated pipeline for 3D reconstruction of human heart from 2D cine magnetic resonance slices.	2021	Journal	N/A	Philos Trans A Math Phys Eng Sci.	United Kingdom	Coronary heart diseases Aortic diseases, Heart failure, Cardiomyopathy	Coronary heart diseases Aortic diseases, Heart Failure , Cardiomyopathy	diagnosis ( detection)	1	imaging	MRI, electrocardiographic imaging (ECGI)	N/A	N/A	N/A	Private	ECGI	N/A	20 healthy subject dataset	DL	Convolutional network- fully convolutional network (FCN)	Accuracy	No	This paper presents a fully automated pipeline to generate patient-specific 3D biventricular heart models from cine magnetic resonance (MR) slices, and to develop such a pipeline and to demonstrate that the meshes can be used in patient-specific modelling and simulation, which requires that the right ventricle (RV) and left ventricle (LV) are correctly defined from endocardium to epicardium.
24	Hoogeveen RM	Improved cardiovascular risk prediction using targeted plasma proteomics in primary prevention.	2020	Journal	N/A	European Heart Journal	Amsterdam	stenosis or vascular damage on aorta , myocardial infarction	Coronary heart diseases, Aortic diseases	Prediction ( early detection )	2	EHR, genetic	N/A	clinical, pathological, familial, and pharmacological history and lifestyle habits	proteomics	N/A	N/A	ENCORE	N/A	25 633	ML	Gradient boosting classifier, tree-based ensemble	AUC	No	In a primary prevention setting, a proteome-based model outperforms a model comprising clinical risk factors in predicting the risk of CV events.
25	Vignoli A	NMR-based metabolomics identifies patients at high risk of death within two years after acute myocardial infarction in the AMI-Florence II cohort.	2019	Journal	N/A	BMC Medicine	Italy	acute myocardial infarction	Coronary heart disease	prediction (mortality)	1	EHR	N/A	Demographic and clinical characteristics	N/A	N/A	Public	NMR	http://www.ebi.ac.uk/metabolights	978	ML	Logistic regression (multivariate regression), Random forests	Accuracy, sensitivity, and specificit , AUC	No	To evaluate the impact of the metabolomic fingerprint on the occurrence of cardiovascular death in acute myocardial infraction patients after percutaneous coronary intervention.
26	Farrell M	Non-pulmonary vein mediated atrial fibrillation: A novel sub-phenotype.	2017	Journal	N/A	PLOS	United States.	atrial fibrillation	Arrhythmia	phynotyping	1	EHR	N/A	Characteristics of subjects with AF recurrence undergoing repeat ablation.	N/A	N/A	Public	REDCap	de.tlibrednav@lleb.atreboR;	987	ML	Logistic regression (Univariate and multivariable binary logistic regression)	sensitivity	No	The aim of this study is to identify the clinical characteristics of subjects with non-PV mediated AF and those who underwent PVI-only treatment. It also identifies a comparison group of patients enriched for PV-mediated AF who had long-term freedom from recurrence of AF following repeat ablation.
27	Ramírez J	Sudden cardiac death and pump failure death prediction in chronic heart failure by combining ECG and clinical markers in an integrated risk model	2017	Journal	N/A	PLoS One	United Kingdom	Sudden cardiac death (SCD) , pump failure death (PFD) are common endpoints in chronic heart failure (CHF) patients	Heart Failure	Risk stratification	1	EHR	N/A	Clinical variables, ECG variables	N/A	N/A	Public	MUSIC	https://www.ncbi.nlm.nih.gov/pmc/articles/PMC5636125/bin/pone.0186152.s008.xlsx	597	ML	Regression (cox regression)	AUC	No	The aim is to integrate clinical variables with ECG markers assessing ANS imbalances and cardiac electrophysiological abnormalities should improve both SCD and PFD risk stratification, thus providing a tool to better discriminate between the two risks.
28	Bettina B.	Subacute and Chronic Left Ventricular Myocardial Scar: Accuracy of Texture Analysis on Nonenhanced Cine MR Images	2017	Journal	N/A	Radiology	Switzerland	subacute and chronic myocardial infarction (MI)	Coronary heart disease	diagnosis ( detection)	1	imaging	MR (noncontrast material–enhanced cine cardiac magnetic resonance (MR) images.)	N/A	N/A	N/A	N/A	N/A	N/A	120	ML	logistic regression	AUC, Specificity , Sensitivity	No	To test whether texture analysis (TA) allows for the diagnosis of subacute and chronic myocardial infarction (MI) on noncontrast material–enhanced cine cardiac magnetic resonance (MR) images.

## Sheet: Sheet3
	Total n=	28
cardiovascolare disease branch	n	%		CVD Types	%	n
Ventricular tachycardia	2	7.14286		coronary heart disease	46.4286	13
coronary artery disease (CAD)	8	28.5714		Cardiomyopathy	17.8571	5
myocardial infarction	6	21.4286		arrhythmia	25	7
heart failure (HF)	2	7.14286		heart failure	25	7
Acute heart failure	1	3.57143		Aortic disease	17.8571	5
chronic heart failure (CHF)	3	10.7143		Hypertension	3.57143	1
Arrhythmia	2	7.14286
Hypertension (HTN)		0
atrial fibrillation	3	10.7143
Cardiomyopath	1	3.57143
Restrictive Cardiomyopath	1	3.57143
constrictive Pericarditis	1	3.57143
Ventricular tachycardia	1	3.57143
Hypertrophic Cardiomyopathy	1	3.57143
stenosis or vascular damage on aorta	1	3.57143
Aortic disease	3	10.7143
Constrictive Pericarditis	1	3.57143
aortic arch anatomical	1
Purposes	n	%
Prediction	14	50
Diagnosis	6	21.4286			27
Risk stratification	4	14.2857
Phynotype	3	10.7143
Data modalities	n	%
EHR	22	78.5714
imaging	12	42.8571
genetic	4	14.2857
Type of AI	n	%
ML	79.3103
DL	6.89655
ML & DL	10.3448
AI algorithm	n	%
support vector machine	7	25					AI algorithm	n	%
decision tree	2	7.14286					Tensor-Factorization (unsupervised learning)	1	3.57143
random forest	9	32.1429
gradient boosting decision tree	3	10.7143					natural language-processing algorithms (NLP) abstract the patient health record to a digital version,	1	3.57143
neural network	5	17.8571					Cox regression	3	10.7143
logistic regression	10	35.7143					Regression ( Locally Weighted Error Sum of Squares (LOESS) )	1	3.57143
clustering ( Hierarchical clustering)	3	10.7143
Evaluation metric	n	%
AUC	12
Accuracy	5
sensitivity	3
specificity
precision
Country	n	%
Amsterdam	1	3.57143
Australia	1	3.57143
Belarus	1	3.57143
China	3	10.7143
France	1	3.57143
Germany	1	3.57143
Iran	1	3.57143
India	1	3.57143
Italy	1	3.57143
Netherlands	2	7.14286
Slovenia	1	3.57143
United Kingdom	4	14.2857
United States of America	16	57.1429
Switzerland	1	3.57143
